# Supplementary material for: Impact of MR Acquisition Parameters on DTI Scalar Indexes: A Tractography Based Approach
Source: PLoS One. 2015 Oct 12;10(10):e0137905. doi: 10.1371/journal.pone.0137905 (PMC4601730; doi:10.1371/journal.pone.0137905)
Supplement: S2 File — MATLAB data of the experiments described in this paper. (ZIP) [file pone.0137905.s002.zip]

Archive with 3 entries (2 files):
- S2_MATLAB_Supplementary_data/
- S2_MATLAB_Supplementary_data/paperdata.mat
- S2_MATLAB_Supplementary_data/readme.txt
