# Supplementary material for: Impact of MR Acquisition Parameters on DTI Scalar Indexes: A Tractography Based Approach
Source: PLoS One. 2015 Oct 12;10(10):e0137905. doi: 10.1371/journal.pone.0137905 (PMC4601730; doi:10.1371/journal.pone.0137905)
Supplement: S2 File — MATLAB data of the experiments described in this paper. (ZIP) [file pone.0137905.s002.zip › S2_MATLAB_Supplementary_data/readme.txt]

%%%%%%%%%%%%%%%%%%%%%%%%%%%%%%%%%%%%%%%%%%%%%%%
%SUPPLEMENTARY DATA FOR Impact of MR acquisition parameters on DTI scalar indexes: a tractography based approach
%
%Measures of 13 patients, acq. with 36 different combination of R(voxel resolution), G(num. gradients), B(b-value):
%%%%%%%%%%%%%%%%%%%%%%%%%%%%%%%%%%%%%%%%%%%%%%%%
%Data struct is divided in:

	data.means -> mean of mean values along the tracks
	data.stddev -> std. dev. of mean values along the tracks
	data.max -> max of mean values along the tracks

%Into each one of these categories, data is organized as this:
% SIX BRAIN ZONES: 
%	CCA->Corpus Callosum anterior.
%	CCP->Corpus Callosum postrior.
%	CCG->Corpus Callosum genu.
%	CCS->Corpus Callosum splenium.
%	CGL->Left Cingulum.
%	CGR->Right Cingulum).
% TWO TRACTOG ALGORITHMS: 
%	RKT (RungeKutta Tractography)
%	GT (Global Tractography. See Reisert et al. [Reisert M, Kiselev V. Software Global Tractography algorithm in Matlab. Avaliable at ttp://www.uniklinik-freiburg.de/mr/live/arbeitsgruppen/diffusion/fibertools])
% TEN SCALAR INDEXES:
%	FA:Fractional Anisotropy
%	MD:Mean Diffusivity
%	AM:Mode of Anisotropy
%	AD:Axial Diffusivity
%	RD:Radial Diffusivity
%	Length:Fiber track length
%	NumFibs:Number of Fibers
%	NumVox:Number of Voxels occupied by tractography
%	NumVoxOverlap:Number of Voxels that overlap between each tractography and the G=61 tractography (*Note: Gradients are ordered differently here. Use groupGvoxOverlap; don't use groupG)
%	NumVoxOverlapC:Number of Voxels that overlap between each tractography and the G=61 tractography consecutively. For example, the first four rows represent 1)num vox overlapping between this(G=61) and G=61 (must be the same), 2)num vox overlapping between this(G=40) and G=61, 3)num vox overlapping between this(G=21) and G=61+40, 4)num vox overlapping between this(G=6) and G=61+40+21. (*Note: Gradients are ordered differently here. Use groupGvoxOverlap; don't use groupG)
%
%
% So, e.g:

	data.means.fa_cca_RKT

% Contains the array of MEAN values of the FA obtained by the tracts reconstructed by RKT algorithm on the CCA zone for all 13 patients and their 36 combinations (13*36=468)
%
%%%%%%%%%%%%%%%%%%%%%%%%%%%%%%%%%%%%%%%%%%%%%%%%
%%%%%%%%%%%%%%%%%%%%%%%%%%%%%%%%%%%%%%%%%%%%%%%%
%
% Each one of this arrays is ordered as follows:
%	All 13 patients in a row for each of the 36 combinations (*Note: exception being the overlapping data)	13*36=468
%	As in:
%		1st: PATIENT 1, G=6,	B = 800,	R = 2
%		2nd: PATIENT 2, G=6,	B = 800,	R = 2
%		3rd: PATIENT 3, G=6,	B = 800,	R = 2
%			[...]
%		13th: PATIENT 13, G=6,	B = 800,	R = 2
%		14th: PATIENT 1, G=21,	B = 800,	R = 2
%
%	Each group of 13*4=52, for each of the G values (G=6,G=21,G=40,G=61) 					52*9=468
%			[...]
%		51th: PATIENT 12, G=61,	B = 800,	R = 2
%		52th: PATIENT 13, G=61,	B = 800,	R = 2
%		53th: PATIENT 1, G=6,	B = 1000,	R = 2
%		54th: PATIENT 2, G=6,	B = 1000,	R = 2
%			[...]
%
%	Each group of 52*3=156, for each of the B values (B=800,B=1000,B=1300)					156*3=468
%			[...]
%		155th: PATIENT 12, G=61,	B = 1300,	R = 2
%		156th: PATIENT 13, G=61,	B = 1300,	R = 2
%		157th: PATIENT 1, G=6,	B = 800,	R = 2.5
%		158th: PATIENT 2, G=6,	B = 800,	R = 2.5
%			[...]
%
%	Each group of 156*3=468, for each of the R values (R=2, R=2.5, R=3).
%			[...]
%		466th: PATIENT 11, G=61,	B = 1300,	R = 3
%		467th: PATIENT 12, G=61,	B = 1300,	R = 3
%		468th: PATIENT 13, G=61,	B = 1300,	R = 3
%
%	IN SUMMARY:
%	 G changes each 13->
%	 B changes each 52->
%	 R changes each 156->
%
% In MATLAB, you can EASILY select all the values of one parameter with the data.groups vectors, like this:

    boxplot(data.means.fa_ccg_GT,{data.groups.groupB,data.groups.groupR,data.groups.groupG});
    if('r2')
        selection=find(data.groups.groupR==1);
        grupo={data.groups.groupB(selection),data.groups.groupG(selection)};
	fa=data.means.fa_ccg_GT(selection);
        figure;
        boxplot(fa,grupo);
    end

%	data.groups.groupR == 1 -> values correspondant to R = 2
%	data.groups.groupR == 2 -> values correspondant to R = 2.5
%	data.groups.groupR == 3 -> values correspondant to R = 3
%%
%	data.groups.groupB == 1 -> values correspondant to B = 800
%	data.groups.groupB == 2 -> values correspondant to B = 1000
%	data.groups.groupB == 3 -> values correspondant to B = 1300
%%
%	data.groups.groupG == 1 -> values correspondant to G = 6
%	data.groups.groupG == 2 -> values correspondant to G = 21
%	data.groups.groupG == 3 -> values correspondant to G = 40
%	data.groups.groupG == 4 -> values correspondant to G = 61
%%
%%%%%%%%%%%%%%%%%%%%%%%%%%%%%%%%%%%%%%%%%%%%%%%%
%%%%%%%%%%%%%%%%%%%%%%%%%%%%%%%%%%%%%%%%%%%%%%%%
%
% *Note: Please notice that NumVoxOverlap and NumVoxOverlapC are ordered differently:
%	All four Gradients in a row for each of the 13 patients 4*13=52
%	As in:
%		1st: PATIENT 1, G=61
%		2nd: PATIENT 1, G=40
%		3rd: PATIENT 1, G=21
%		4th: PATIENT 1, G=6
%		5th: PATIENT 2, G=61
%		etc..
%	Then continues as usual
%	Each group of 52*3=156, for each of the B values (B=800,B=1000,B=1300)					156*3=468
%	Each group of 156*3=468, for each of the R values (R=2, R=2.5, R=3).
%	
%	For this cases, use data.groups.groupGvoxOverlap, dont use data.groups.groupG
%
%
%%%%%%%%%%%%%%%%%%%%%%%%%%%%%%%%%%%%%%%%%%%%%%%%
%%%%%%%%%%%%%%%%%%%%%%%%%%%%%%%%%%%%%%%%%%%%%%%%
